# Supplementary material for: Design and Implementation of a Flexible Electromagnetic Actuator for Tunable Terahertz Metamaterials
Source: Micromachines (Basel). 2024 Jan 31;15(2):219. doi: 10.3390/mi15020219 (PMC10891570; doi:10.3390/mi15020219)
Supplement: Supplementary file 1 [file micromachines-15-00219-s001.zip]

Archive with 1 entries (1 files):
- SP_Video.mp4
